# Supplementary material for: Revived ancient viruses from deep-sea ecosystems are biothreats by triggering gut dysbiosis
Source: mBio. 2025 Jul 11;16(8):e01217-25. doi: 10.1128/mbio.01217-25 (PMC12345240; doi:10.1128/mbio.01217-25)
Supplement: Table S5 — Influence of deep-sea viruses on mouse health. [file mbio.01217-25-s0002.xlsx]

## Sheet: Sheet3
Table S5. Influence of deep-sea viruses on mouse health
Sediment Sample	Blood Glucose (GLU)				Body Weight								Alanine Aminotransferase (ALT)
	Control mice		Experimental mice		Control mice Day0		Control mice Day 10		Experimental mice Day0		Experimental mice Day10		Control mice		Experimental mice
	Mean	SD	Mean	SD	Mean	SD	Mean	SD	Mean	SD	Mean	SD	Mean	SD	Mean	SD
DP016	4.51	0.705195	5.38333	0.874198	29.4333	2.05643	31.6333	2.55582	32.7333	3.4106	29.9	1.94679	56.6167	37.2994	500.667	828.395
DP018	3.82667	0.668248	0.895	0.523951	29.4333	2.05643	31.6333	2.55582	32.7333	3.4106	29.9	1.94679	172.383	263.236	367.6	421.62
DP020	5.175	1.04561	5.72833	0.787494	29.1667	3.52073	28.25	2.48914	30.7167	0.708088	27.7833	1.37164	35.3667	11.1406	147.528	32.1242
DP048	4.98	0.781511	2.284	0.484091	26.7333	2.77409	29.0667	2.88136	29.4	2.82666	27.9	2.37487	50.75	35.909	62.6333	59.0448
DP051	3.66333	0.654769	0.706667	0.450617	30.8333	3.01035	31.2667	2.62276	30.3667	4.33346	28.4	3.80832	96.4667	47.0717	51.8	47.0717
DP052	3.92833	0.715714	0.263333	0.167498	28.9833	2.31763	28.9667	2.22086	29.4167	2.55761	29.8833	5.18087	41.5667	18.0237	78.3167	9.79178
DP055	4.39833	0.866014	3.25167	1.52039	31.9167	3.44887	34.6667	5.30335	29.75	3.83482	33.12	4.43143	47.45	8.74846	201.033	20.6119
DP059	5.038	0.607368	2.22167	0.485401	29.9	2.94562	29.7667	1.55742	30.3333	3.16316	28.0333	1.0274	104.34	85.004	42.45	15.5322
DP060	4.14833	0.124555	1.105	0.784257	28.5167	3.80588	28.85	2.25074	31.25	2.25961	31.1333	3.50508	32.2667	5.8022	35.5833	9.11088
DP066	4.79333	0.481445	1.106	0.35012	26.4	2.68017	28.85	2.25074	27.3667	2.35985	29.7167	3.07268	49.7167	31.3601	49	17.4591
DP068	4.188	0.78423	5.72833	0.787494	31.5333	4.04131	34	2.70185	30.7333	1.64891	30.5	2.95748	35.8	4.25535	152.683	30.7856
DP071	4.188	0.78423	5.56833	1.24518	31.1333	1.9897	34.5833	3.56998	28.8333	1.31233	31.6667	2.71273	34.58	10.0984	153.6	24.1876
DP072	5.04	0.922253	2.82	0.681567	27.0667	2.03443	26.9333	1.35606	27.9167	1.87298	29.5	2.26539	32.2667	5.8022	138.817	10.6021
DP073	5.04	0.922253	0.735	0.376774	26.4	2.68017	34.5833	3.56998	28.35	2.90732	28.2333	2.1187	90.3333	63.7705	86.25	26.6015
DP074	4.80833	1.04114	3.56167	0.863663	32.25	4.14578	30.9833	2.24901	31.7833	2.40792	29.9	1.77106	33.075	2.8839	144.6	50.6623
DP077	4.6	0.53204	1.204	0.42856	29.0333	2.39907	29.4333	2.25438	29.2167	2.92314	28.85	2.89641	137.433	80.9731	151.76	104.801
DP091	5.45167	0.650498	1.28	0.418521	28.6167	2.68354	30.8167	2.66359	28.15	2.34716	29.7167	2.78772	74.3333	20.2208	254.7	361.451
DP092	3.262	0.141901	4.03333	1.19841	33.38	4.35633	30.8833	4.81851	30.4667	3.6985	31.5667	3.92669	45.84	9.90123	189.683	12.9104
DP094	3.89833	0.10976	0.47	0.220454	27.5667	2.19975	31.78	2.18028	30.4333	2.42945	34.1833	4.69021	153.167	102.477	55.7	18.9136
DP099	5.63	0.987201	0.783333	0.466964	31.7	2.3516	33.9	3.6756	29.9333	2.45606	31.1833	3.20074	36.15	7.09947	32.4667	5.24839
DP100	4.4725	0.590609	2.24833	1.70607	28.2667	1.42322	29.2167	2.95264	28.8833	1.59313	28.4833	4.15268	33.86	3.11166	141.917	30.8757
DP101	5.935	0.818306	0.4275	0.268921	29.5333	5.93567	34.1	6.70472	32.3	5.59077	34.4667	4.21729	150.2	91.6954	74.8833	20.2272
DP102	4.892	0.876046	1.3	0.189209	31.6667	4.46604	33.25	4.90128	31.9833	4.67348	34.4667	5.32437	91.1333	91.8288	64.8333	39.7576
DP104	3.262	0.141901	0.388	0.266863	27.5667	2.19975	26	0.768115	30.3333	2.83882	32.95	4.39953	47.84	9.37413	54.25	24.4324
DP105	4.89667	0.784977	1.115	0.304179	32.5333	6.06676	33.6333	6.09636	32.75	6.09118	27.25	3.11221	38.44	8.24199	212.26	31.4053
DP118	4.05167	0.585702	0.52	0.0953939	29.6167	2.24085	29.8167	2.52548	29.2	1.93132	29.45	0.923309	88.6	77.1185	105.975	39.9629
DP119	5.605	1.64694	0.462	0.488401	29.9167	2.28722	30.5333	3.79547	31.7667	2.27498	29.3333	2.77409	47.24	31.3467	39.7833	6.85843
DP123	3.92833	0.715714	0.978333	0.519661	31.9167	3.44887	29.0667	2.88136	30.55	3.60959	34.36	3.85725	41.5667	9.79178	168.2	87.5081
DP128	3.79833	0.34566	4.01333	1.29144	28.6833	3.77068	31.9667	3.62154	32.1167	4.72667	31.3667	2.16384	35.86	4.5872	158.583	38.6649
DP134	5.895	2.725	0.636667	0.327092	27.6667	1.61211	30.06	2.03332	28.4	2.17792	30.4333	4.42744	47.24	31.3467	54.0833	10.4092
